# Supplementary material for: Treatment with the Olive Secoiridoid Oleacein Protects against the Intestinal Alterations Associated with EAE
Source: Int J Mol Sci. 2023 Mar 4;24(5):4977. doi: 10.3390/ijms24054977 (PMC10003427; doi:10.3390/ijms24054977)
Supplement: Supplementary file 1 [file ijms-24-04977-s001.zip]

Archive with 1 entries (1 files):
- ijms-2149972-supplementary.pdf
